# Supplementary material for: Hybrid identification for Glycine max and Glycine soja with SSR markers and analysis of salt tolerance
Source: PeerJ. 2019 Feb 19;7:e6483. doi: 10.7717/peerj.6483 (PMC6385681; doi:10.7717/peerj.6483)
Supplement: Supplemental Information 6 — Raw data applied for data analyses and preparation for Figure 4. [file peerj-07-6483-s006.xlsx]

## Sheet: salt tolerant coefficient
		1		0.5		1
	Nannong1138-2	3.2142	0.309925	6.5745	0.516542	11.1036	0.61985
		3.6525		7.305		11.9802
	3060	4.2369	0.406869	8.766	0.516542	13.7334	0.61985
		4.8123		9.4965		14.61
	G1	3.6525	0.413233	6.5745	0.516542	10.227	0.61985
		4.2369		7.305		11.1036
	G3	3.6525	0.413233	8.0355	0.516542	13.7334	0.61985
		4.2369		8.766		14.61
	G9	5.4057	0.413233	8.766	0.516542	14.61	0.61985
		5.9901		9.4965		15.4866
	G12	3.2142	0.309925	5.9901	0.413233	9.4965	0.516542
		3.6525		6.5745		10.227
	G13	3.2142	0.309925	5.4057	0.413233	9.4965	0.516542
		3.6525		5.9901		10.227
	G16	3.6525	0.413233	5.9901	0.413233	8.766	0.516542
		4.2369		6.5745		9.4965
		Nannong1138-2	3060	G1	G3	G9	G12	G13	G16
	The 1st plant	3.2142	4.2369	3.6525	3.6525	5.4057	3.2142	3.2142	3.6525
	The 50% plants	6.5745	8.766	6.5745	8.0355	8.766	5.9901	5.4057	5.9901
	The 100% plants	11.1036	13.7334	10.227	13.7334	14.61	9.4965	9.4965	8.766
	1	0.309925	0.406869	0.413233	0.413233	0.413233	0.309925	0.309925	0.413233
	0.5	0.516542	0.516542	0.516542	0.516542	0.516542	0.413233	0.413233	0.413233
	1	0.61985	0.61985	0.61985	0.61985	0.61985	0.516542	0.516542	0.516542
