# Supplementary material for: Hybrid identification for Glycine max and Glycine soja with SSR markers and analysis of salt tolerance
Source: PeerJ. 2019 Feb 19;7:e6483. doi: 10.7717/peerj.6483 (PMC6385681; doi:10.7717/peerj.6483)
Supplement: Supplemental Information 7 — Raw data applied for data analyses and preparation for Figure 5. [file peerj-07-6483-s007.xlsx]

## Sheet: G
	Relative growth rate/%
	Nannong1138-2	3060	G1	G3	G9	G12	G13	G16
	51.2893	65.5695	34.375	66.6667	78.5714	58.8235	54.0541	64.5161
降幅(%)	48.7107	34.4305	65.625	33.3333	21.4286	41.1765	45.9459	35.4839
	Dry matter accumulation of control/%
	Nannong1138-2	3060	G1	G3	G9	G12	G13	G16
	81.6092	77.0161	52.8139	72.8997	83.7607	59.4684	81.8436	54.3771
降幅（%)	18.3908	22.9839	47.1861	27.1003	16.2393	40.5316	18.1564	45.6229
	2.36169	3.80782	0.939223	1.05743	0.730809	0.800115	1.08382	2.01942
	d	b	e	b	a	c	cd	b
	1.06005	1.00004	4.91337	4.11209	2.45544	4.09581	0.926364	1.65644
	a	ab	c	b	a	c	a	c
